# Supplementary material for: Progranulin promotes peripheral nerve regeneration and reinnervation: role of notch signaling
Source: Mol Neurodegener. 2016 Oct 22;11:69. doi: 10.1186/s13024-016-0132-1 (PMC5075406; doi:10.1186/s13024-016-0132-1)
Supplement: Additional file 2: — Supplementary Tables. (XLSX 27 kb) [file 13024_2016_132_MOESM2_ESM.xlsx]

## Sheet: GO analysis
Supplementary Table 1: Gene ontology enrichment analysis using Genetrail for proteins upregulated in SLICK-Grn-OE mice
Subcategory	Subcategory alternative name	expected	observed	p-value (raw)	enrichment	Genes
insulin receptor binding	GO:0005158	0.441097	4	0.00072391	up	Ptpn1 Irs2 Frs3 Ptprf
cellular response to insulin stimulus	GO:0032869	1.15364	6	0.000862835	up	Ptpn1 Prkci Irs2 Inppl1 Prkcz Ptprf
cellular response to peptide hormone stimulus	GO:0071375	1.2215	6	0.00118093	up	Ptpn1 Prkci Irs2 Inppl1 Prkcz Ptprf
protein kinase C activity	GO:0004697	0.271444	3	0.0019012	up	Prkci Prkcb Prkcz
insulin receptor signaling pathway	GO:0008286	0.950055	5	0.00222821	up	Ptpn1 Irs2 Inppl1 Prkcz Ptprf
response to insulin stimulus	GO:0032868	1.39115	6	0.00236748	up	Ptpn1 Prkci Irs2 Inppl1 Prkcz Ptprf
cellular response to hormone stimulus	GO:0032870	1.39115	6	0.00236748	up	Ptpn1 Prkci Irs2 Inppl1 Prkcz Ptprf
nucleic acid metabolic process	GO:0090304	27.382	42	0.00263087	up	Foxk1 Nhp2 Atxn3 Pdlim1 Tle1 Baz1b Tsc22d4 Pawr Prpf40a Smg1 Wrnip1 Urm1 Smad4 Smg6 Cux1 Cstf1 Supt6h Dhx15 Jmy Rpa3 Cpsf1 Psip1 Wibg Lars Xrn2 Inppl1 Creg1 Sqstm1 Tk2 Mapkapk2 Nat14 Prkcb Smarca5 Adarb1 Arnt2 Trrap Endog Atf2 Kcnh7 Hdac5 Ddx20 Polr2c
diphosphoinositol-polyphosphate diphosphatase activity	GO:0008486	0.101792	2	0.00336118	up	Nudt4 Nudt3
interkinetic nuclear migration	GO:0022027	0.101792	2	0.00336118	up	Pcm1 Tacc2
transcription regulator activity	GO:0030528	6.92183	15	0.00378217	up	Foxk1 Pdlim1 Tle1 Tsc22d4 Smad4 Cux1 Supt6h Jmy Hdac5 Sqstm1 Smarca5 Arnt2 Trrap Atf2 Ddx20
transcription factor complex	GO:0005667	1.52687	6	0.00383221	up	Pdlim1 Tle1 Smad4 Creg1 Arnt2 Trrap
regulation of RNA metabolic process	GO:0051252	7.87189	16	0.00527188	up	Foxk1 Tle1 Baz1b Tsc22d4 Smad4 Cux1 Supt6h Jmy Hdac5 Creg1 Mapkapk2 Smarca5 Arnt2 Atf2 Kcnh7 Ddx20
protein tyrosine phosphatase activity	GO:0004725	1.6626	6	0.00588082	up	Ptpn1 Ptpn3 Mtmr6 Ptprs Ptprg Ptprf
transcription, DNA-dependent	GO:0006351	7.97368	16	0.00595932	up	Foxk1 Tle1 Baz1b Tsc22d4 Smad4 Cux1 Supt6h Jmy Hdac5 Xrn2 Creg1 Smarca5 Arnt2 Atf2 Kcnh7 Ddx20
RNA biosynthetic process	GO:0032774	7.97368	16	0.00595932	up	Foxk1 Tle1 Baz1b Tsc22d4 Smad4 Cux1 Supt6h Jmy Hdac5 Xrn2 Creg1 Smarca5 Arnt2 Atf2 Kcnh7 Ddx20
nucleoside diphosphate catabolic process	GO:0009134	0.135722	2	0.00657209	up	Entpd3 Nudt9
regulation of insulin receptor signaling pathway	GO:0046626	0.407167	3	0.00675412	up	Ptpn1 Inppl1 Ptprf
regulation of gene expression	GO:0010468	18.9672	30	0.00741408	up	Foxk1 Eif5a2 Atxn3 Pdlim1 Tle1 Baz1b Tsc22d4 Cpeb2 Pawr Smad4 Cux1 Supt6h Jmy Hdac5 Psip1 Wibg Xrn2 Inppl1 Creg1 Sqstm1 Mapkapk2 Nat14 Prkcb Smarca5 Arnt2 Trrap Atf2 Slc6a4 Kcnh7 Ddx20
RNA metabolic process	GO:0016070	17.4403	28	0.00793089	up	Foxk1 Nhp2 Tle1 Baz1b Tsc22d4 Prpf40a Smg1 Urm1 Smad4 Smg6 Cux1 Cstf1 Supt6h Dhx15 Jmy Hdac5 Cpsf1 Wibg Lars Xrn2 Creg1 Mapkapk2 Smarca5 Adarb1 Arnt2 Atf2 Kcnh7 Ddx20
hydrolase activity, acting on ester bonds	GO:0016788	10.4845	19	0.00839172	up	Pnpla6 Minpp1 Atxn3 Ptpn1 Ptpn3 Mtmr6 Smg6 Smpd1 Supt6h Gpcpd1 Entpd3 Ptprs Xrn2 Inppl1 Iah1 Ptprg Ppm1l Endog Ptprf
regulation of transcription, DNA-dependent	GO:0006355	7.56651	15	0.00853277	up	Foxk1 Tle1 Baz1b Tsc22d4 Smad4 Cux1 Supt6h Jmy Hdac5 Creg1 Smarca5 Arnt2 Atf2 Kcnh7 Ddx20
nuclear-transcribed mRNA catabolic process, nonsense-mediated decay	GO:0000184	0.441097	3	0.00856318	up	Smg1 Smg6 Wibg
regulation of macromolecule biosynthetic process	GO:0010556	17.8135	28	0.0104517	up	Foxk1 Eif5a2 Atxn3 Pdlim1 Tle1 Baz1b Tsc22d4 Cpeb2 Pawr Smad4 Cux1 Supt6h Jmy Hdac5 Psip1 Wibg Xrn2 Inppl1 Creg1 Sqstm1 Nat14 Prkcb Smarca5 Arnt2 Trrap Atf2 Kcnh7 Ddx20
nuclear-transcribed mRNA catabolic process	GO:0000956	0.475028	3	0.0106295	up	Smg1 Smg6 Wibg
DNA metabolic process	GO:0006259	4.34311	10	0.01135	up	Baz1b Smg1 Wrnip1 Jmy Rpa3 Xrn2 Inppl1 Tk2 Smarca5 Endog
transcription cofactor activity	GO:0003712	1.96797	6	0.0132377	up	Pdlim1 Tle1 Jmy Hdac5 Sqstm1 Trrap
regulation of transcription	GO:0045449	14.9634	24	0.0138754	up	Foxk1 Atxn3 Pdlim1 Tle1 Baz1b Tsc22d4 Pawr Smad4 Cux1 Supt6h Jmy Hdac5 Psip1 Xrn2 Creg1 Sqstm1 Nat14 Prkcb Smarca5 Arnt2 Trrap Atf2 Kcnh7 Ddx20
transcription	GO:0006350	15.8456	25	0.0146749	up	Foxk1 Atxn3 Pdlim1 Tle1 Baz1b Tsc22d4 Pawr Smad4 Cux1 Supt6h Jmy Hdac5 Psip1 Xrn2 Creg1 Sqstm1 Nat14 Prkcb Smarca5 Arnt2 Trrap Atf2 Kcnh7 Ddx20 Polr2c
transcription factor binding	GO:0008134	3.2234	8	0.0149184	up	Pdlim1 Tle1 Jmy Hdac5 Creg1 Sqstm1 Arnt2 Trrap
cellular copper ion homeostasis	GO:0006878	0.203583	2	0.0157068	up	Commd1 Atox1
nucleoside-diphosphatase activity	GO:0017110	0.203583	2	0.0157068	up	Entpd3 Nudt9
cell proliferation in forebrain	GO:0021846	0.203583	2	0.0157068	up	Pcm1 Tacc2
regulation of B cell proliferation	GO:0030888	0.203583	2	0.0157068	up	Pawr Irs2
ceramide biosynthetic process	GO:0046513	0.203583	2	0.0157068	up	Lass1 Smpd1
regulation of cellular biosynthetic process	GO:0031326	19.3065	29	0.0165231	up	Foxk1 Eif5a2 Atxn3 Pdlim1 Tle1 Baz1b Tsc22d4 Cpeb2 Pawr Smad4 Cux1 Supt6h Jmy Hdac5 Psip1 Wibg Xrn2 Inppl1 Creg1 Sqstm1 Nat14 Prkcb Ddah1 Smarca5 Arnt2 Trrap Atf2 Kcnh7 Ddx20
regulation of protein localization	GO:0032880	1.52687	5	0.0173982	up	Smad4 Prkci Cdh2 Rsl1d1 Prkcz
nuclear lumen	GO:0031981	6.07357	12	0.0182447	up	Pdlim1 Tle1 Prpf40a Smad4 Hdac5 Creg1 Rsl1d1 Adarb1 Ppig Arnt2 Trrap Ddx20
phosphoric ester hydrolase activity	GO:0042578	6.07357	12	0.0182447	up	Minpp1 Ptpn1 Ptpn3 Mtmr6 Smpd1 Gpcpd1 Entpd3 Ptprs Inppl1 Ptprg Ppm1l Ptprf
N-acyltransferase activity	GO:0016410	0.576819	3	0.0184272	up	Lass1 Naa20 Nat14
regulation of biosynthetic process	GO:0009889	19.5101	29	0.0188213	up	Foxk1 Eif5a2 Atxn3 Pdlim1 Tle1 Baz1b Tsc22d4 Cpeb2 Pawr Smad4 Cux1 Supt6h Jmy Hdac5 Psip1 Wibg Xrn2 Inppl1 Creg1 Sqstm1 Nat14 Prkcb Ddah1 Smarca5 Arnt2 Trrap Atf2 Kcnh7 Ddx20
protein amino acid dephosphorylation	GO:0006470	2.13762	6	0.0193383	up	Ptpn1 Ptpn3 Ptprs Ptprg Ppm1l Ptprf
phosphatase activity	GO:0016791	4.71635	10	0.0193437	up	Minpp1 Ptpn1 Ptpn3 Mtmr6 Entpd3 Ptprs Inppl1 Ptprg Ppm1l Ptprf
nucleoplasm part	GO:0044451	3.39306	8	0.0197961	up	Pdlim1 Tle1 Smad4 Hdac5 Creg1 Arnt2 Trrap Ddx20
macromolecular complex	GO:0032991	44.1776	26	0.000685817	down	Cdk5r1 Nhp2 Eif5a2 Pdlim1 Tle1 Baz1b Pgm5 Gna12 Smad4 Aaas Hdac5 Rpa3 Tomm40 Arpc1b Cdh2 Creg1 Apod Aif1l Prkcz Arnt2 Ppm1l Trrap Ano8 Timm17b Ddx20Smarca5
oxidation reduction	GO:0055114	10.247	2	0.00168874	down	Gfer Fdft1
vesicle	GO:0031982	10.2131	2	0.00174003	down	Ptpn1 Smpd1
heterocycle metabolic process	GO:0046483	10.2131	2	0.00174003	down	Gna12 Nudt9
cytoplasmic vesicle	GO:0031410	9.63628	2	0.00288258	down	Ptpn1 Smpd1
small molecule metabolic process	GO:0044281	28.2981	16	0.00512746	down	Pnpla6 Galk2 Ech1 Eif5a2 Pgm5 Gna12 Gpcpd1 Entpd3 Rfk Lars Inppl1 Nudt9 Tk2 Ddah1 Ptges3 Fdft1
plasma membrane	GO:0005886	37.8326	24	0.00553415	down	Minpp1 Cdk5r1 Mpdz Map4k2 Fn1 Pgm5 Gna12 Ptpn3 Nrgn Atrn Prkci Fat3 Entpd3 Cdh2 Anks1b Inppl1 Aif1l Grid2 Prkcb Prkcz Slc13a5 Cnnm3 Slc6a4 Ptprf
small molecule biosynthetic process	GO:0044283	8.75408	2	0.00614668	down	Rfk Ptges3
ribonucleoprotein complex	GO:0030529	9.73807	3	0.0102059	down	Nhp2 Apod Ddx20
neuron projection	GO:0043005	11.1292	4	0.0111216	down	Cdk5r1 Ank3 Apod Ptprf
establishment of localization	GO:0051234	45.5009	32	0.0113164	down	Npc2 Eif5a2 Map4k2 Smad4 Slc7a2 Sec63 Gorasp1 Aaas Prkci Atox1 Dnajc19 Irs2 Cux1 Tomm40 Cog5 Mertk Slc25a44 Apod Grid2 Prkcb Prkcz Arl2 Fam160a2 Slc13a5 Timm8a1 Cnnm3 Chchd4 Ano8 Slc6a4 Timm17b Kcnh7 Lman1
purine nucleotide metabolic process	GO:0006163	7.90582	2	0.0124918	down	Gna12 Nudt9
transport	GO:0006810	45.1955	32	0.0128856	down	Npc2 Eif5a2 Map4k2 Smad4 Slc7a2 Sec63 Gorasp1 Aaas Prkci Atox1 Dnajc19 Irs2 Cux1 Tomm40 Cog5 Mertk Slc25a44 Apod Grid2 Prkcb Prkcz Arl2 Fam160a2 Slc13a5 Timm8a1 Cnnm3 Chchd4 Ano8 Slc6a4 Timm17b Kcnh7 Lman1
small molecule catabolic process	GO:0044282	9.36483	3	0.0136032	down	Gna12 Entpd3 Nudt9
cellular ketone metabolic process	GO:0042180	10.4845	4	0.0176811	down	Ech1 Lars Ddah1 Ptges3
nucleobase, nucleoside and nucleotide metabolic process	GO:0055086	10.4167	4	0.0185507	down	Gna12 Entpd3 Nudt9 Tk2
localization	GO:0051179	50.8619	38	0.0193488	down	Npc2 Cdk5r1 Eif5a2 Map4k2 Smad4 Slc7a2 Sec63 Gorasp1 Aaas Prkci Atox1 Pcm1 Dnajc19 Irs2 Cux1 Jmy Tomm40 Cog5 Mertk Cdh2 Slc25a44 Apod Tacc2 Grid2 Rsl1d1 Prkcb Prkcz Arl2 Fam160a2 Slc13a5 Timm8a1 Cnnm3 Chchd4 Ano8 Slc6a4 Timm17b Kcnh7 Lman1

## Sheet: Antibodies
Supplementary Table 2: Antibodies and stainings
Antibody	Manufacturer	Product #	Dilution	Host	Type	Use-2	Exemplary Reference
a-Bungarotoxin AF594	Molecular Probes	B13423	1:500			ICH/FL
a-Bungarotoxin AF647	Molecular Probes	B-35450	1:500			ICH/FL
ATF-3 (C-19)	Santa Cruz	sc-188	1:500	rabbit	pab	ICH-FFr/IFL
b-Actin	Sigma	A-2066	1:1000	rabbit	pab	Wblot
b-Actin Clone AC-15	Sigma	A5441	1:1000	mouse	mab	Wblot
CD11b	Serotec	MCA711	1:200	rat	mab	IHC-Fr/IFL
Cleaved Caspase3	Millipore	AB 3623	1:200	rabbit	pab	ICH-FFr/IFL
Digoxigenin-AP, Fab fragments	Roche	11093274910	1:1000	sheep	pab	ISH
Flag	Sigma	F3165	1:5000	mouse	mab	Co-IP
Flag M2	Sigma	F1804	1:500	mouse	mab	Co-IP
GFAP	Millipore	MAB 360	1:500	mouse	mab	ICH-FFr/IFL
HIS 6x Epitope tag	Thermo Fischer	MA1-21315	1:200	mouse	mab	ICC/IFL
HIS-tag	Sigma	H 1029	1:200	mouse	mab	ICC/IFL
Iba1	WAKO	019-19741	1:500	rabbit	pab	IHC-Fr/IFL
NECD	Santa Cruz Biotech	sc-23307	1:100	goat	pab	IHC-Fr/IFL	Am J Physiol Cell Physiol. 2009 Jul;297(1):C207-16
NeuN	Millipore	MAB377	1:100	mouse	mab	IHC-Fr/IFL
NF200	Sigma	N-4142	1:100	rabbit	pab	IHC-Fr/IFL
NICD	Abcam	ab8925	1:100	rabbit	pab	IHC-Fr/IFL	Cell Stem Cell. 2008 Jan 10;2(1):50-9
Nissl Stain (Blue Fluorescent )	Thermo Fischer	N-21479	1:50			HC-Fr/FL
Notch 1 (mature)	Abcam	ab65297	1:100	rabbit	pab	IHC-Fr/IFL	Cell Death Dis. 2013 Oct 17;4:e857
Peripherin	Cell Signaling	AB1530	1:100	rabbit	pab	IHC-Fr/IFL
phospho Erk p44/42	Cell Signaling	9101	1:200	rabbit	pab	ICC/IFL
PKG1	GenWay	18-272-195676	1:200 WB/ 1:100 Immuno	rabbit	pab	IHC-Fr/IFL
PKG1	Enzo	KAP-PK005-D	1:100	rabbit	pab	IHC-Fr/IFL
Progranulin	Sigma	HPA 028747	1:200 WB/ 1:100 Immuno	rabbit	pab	ICC/IFL
Progranulin	R&D	MAB25571	1:200	rat	mab	IHC-Fr/IFL
Progranulin (N19)	Santa Cruz	sc 11342	1:200	goat	pab	ICC/IFL
Progranulin (PCDGF)	Invitrogen	40-3400	1:500	rabbit	pab	IHC-Fr/IFL
S100	Abcam	ab66028	1:200	mouse	Mab	IHC-Fr/IFL
SV2	dshb.biology.uiowa.edu	AB_2315387	1:50	mouse	mab	IHC-Fr/IFL
Tubulin alpha Ab-2 (DM1A)	Thermo Scientific	MS-581	1:6000	mouse	mab	Co-IP
V5	Thermo Fischer	R960-25	1:500	mouse	mab	Co-IP
V5	Biozol	BZL04627	1:2500	mouse	mab	Co-IP
YFP (F-20)	Santa Cruz	sc-33261	1:200	goat	pab	IHC-Fr/IFL
YFP-FITC	Abcam	ab6662	1:250	rabbit	pab	IHC-Fr/IFL

## Sheet: Vectors
Suppl. Table 3: Vectors used for transduction of HEK293, SH-SY5Y
Name	Full plasmid name	Description	Insert (human genes)	Tag	Resistance	Target Cells
GRN Myc	EX-Z0297-Lv202, Genecopoeia	lenti 5'LTR-CMVprom.-ORF-MycTag-SV40prom.-eGFP-IRES-PuroR.-3'LTR-AmpR.	hGRN	C-terminal Myc	Puromycin, Ampicillin	HEK293T, SH-SY5Y
GRN HA	amsbio custom	lenti 5'LTR-EF1aProm.-ORF-HaTag-RSVprom.-GFP-PuroR.-3'LTR	hGRN	C-terminal HA	Puromycin	SH-SY5Y
GRN FLAG	EX-Z0297-M46, Genecopoeia	CMV, C-Flag+IRES-eGFP, Neomycin	hGRN	C-terminal FLAG	Neomycin	HEK293T
GRN HA	EX-Z0297-M45, Genecopoeia	CMV, C-3xHA+IRES-eGFP, Neomycin	hGRN	C-terminal HA	Neomycin	HEK293T
GRN FLAG	Gateway 3xFlag variant of pcDNA-DEST40	human full lenght granulin, 3xFlag, ampicilin	hGRN	C-terminal 3xFlag	Ampicilin	HEK EBNA
GRN FLAG	Gateway Flag variant of pcDNA-DEST40	mouse full lenght granulin, Flag, ampicilin	mGRN	C-terminal Flag	Ampicilin	HEK EBNA
Notch1	Gateway V5+6xHis pcDNA-DEST40	human Notch1 ECD 1-4305bp, V5+6xHis, ampicilin	hNotch1 ECD	C-terminal V5+6xHis	Ampicilin	HEK EBNA
Notch1	Gateway V5+6xHis pcDNA-DEST40	mouse Notch1 ECD 1-4308bp, V5+6xHis, ampicilin	mNotch1 ECD	C-terminal V5+6xHis	Ampicilin	HEK EBNA
Notch1	Gateway V5+6xHis pcDNA-DEST40	human Notch1 ICD 5260-7668bp, V5+6xHis, ampicilin	hNotch1 ECD	C-terminal V5+6xHis	Ampicilin	HEK EBNA
Notch1	Gateway V5+6xHis pcDNA-DEST40	mouse Notch1 ICD 5230-7596bp, V5+6xHis, ampicilin	mNotch1 ECD	C-terminal V5+6xHis	Ampicilin	HEK EBNA

## Sheet: JACoB colocalization
Suppl. Table 4	Colocalization analysis using JACoB plugin of FIJI ImageJ (Bolte et al. J Microsc 2006)
	Channel A red	Channel B green	Range -1 to 1	Range 0 to 1	Range 0 to 1	Range 0 to 1	Range 0 to 1	Range 0 to 1	Range 0 to 1	Range 0 to 1	Range -0.5 to 0.5
	Noch1	PGRN	Pearson's	Manders' Overlap Coefficient		Manders' Coefficient		Manders' (with thr)		Costes' automatic threshold method	Li's Intensity Correlation Coefficient	Colocalization based on distance between centres of mass
	threshold	threshold	Coefficient	without thr	with threshold	Fraction of A overlapping B	Fraction of B overlapping A	Fraction of A overlapping B	Fraction of B overlapping A	Coefficient
Image	thr	thr	r	MOC	MOC (thr)	M1	M2	thr M1	thr M2	r	ICQ	Colocalizing Particles	Percent
Notch1 - PGRN	166	71	0.708	0.723	0.991	0.836	0.993	0.264	0.493	0.502	0.435552	Image A: 100 centre(s) colocalizing out of 470	21.2766
										thrA 11		Image B: 105 centre(s) colocalizing out of 507	20.7101
										thrB 2
NICD - PGRN	116	68	0.768	0.773	0.945	0.784	0.949	0.474	0.548	0.681	0.453	Image A: 42 centre(s) colocalizing out of 211	19.9052
										thrA 6		Image B: 37 centre(s) colocalizing out of 209	17.7033
										thrB 2
NECD - PGRN	65	80	0.799	0.803	0.937	0.986	0.862	0.778	0.634	0.704	0.471	Image A: 41 centre(s) colocalizing out of 106	38.6792
										thrA 2		Image B: 41 centre(s) colocalizing out of 121	33.8843
										thrB 3
			Pearson:		Manders					Costes' shows the colocalization above an automatically set threshold	Li's ICQ
			-1 = complete segregation		0 = no colocalization						-0.5 = complete segregation
			0 = random		1 = complete colocalization						0 = random
			1 = complete overlap								0.5 = complete overlap
